# Supplementary material for: Development and validation of a nomogram for predicting recurrence-free survival in endometrial cancer: a multicenter study
Source: Sci Rep. 2023 Nov 20;13:20270. doi: 10.1038/s41598-023-47419-8 (PMC10662280; doi:10.1038/s41598-023-47419-8)
Supplement: Supplementary file 5 — Supplementary Table S1. [file 41598_2023_47419_MOESM5_ESM.xlsx]

## Sheet: Sheet1
Table S1：The optimal cutoff values of ROC
Cohort	1-year AUC	3-year AUC	5-year AUC
Validation cohort from Tongji Hospital	58	100	85
Validation cohort from People’s Hospital of Peking University	200	142	114
Validation cohort from Qilu Hospital of Shandong University	114	142	85
